# Supplementary material for: Adipose-targeted triiodothyronine therapy counteracts obesity-related metabolic complications and atherosclerosis with negligible side effects
Source: Nat Commun. 2022 Dec 20;13:7838. doi: 10.1038/s41467-022-35470-4 (PMC9767940; doi:10.1038/s41467-022-35470-4)
Supplement: Supplementary file 3 — Supplementary Data 1 [file 41467_2022_35470_MOESM3_ESM.xlsx]

## Sheet: Sheet1
			Supplementary Data 1. The sequences of primers used for real-time PCR analysis
			Gene	Forward sequence (5’-3’)	Reverse sequence (5’-3’)
			Ucp1	ACTGCCACACCTCCAGTCATT	CTTTGCCTCACTCAGGATTGG
			Dio2	CATGCTGACCTCAGAAGGGC	CCCAGTTTAACCTGTTTGTAGGCA
			Pgc1α	CCCTGCCATTGTTAAGACC	TGCTGCTGTTCCTGTTTTC
			Cidea	TGCTCTTCTGTATCGCCCAGT	GCCGTGTTAAGGAATCTGCTG
			Prdm16	CCCACCAGACTTCGAGCTAC	ATCCGTCAGCATCTCCCATC
			Tnfα	CCCGAGTGACAAGCCTGTAG	GATGGCAGAGAGGAGGTTGAC
			Il11β	AGATGATAAGCCCACTCTACAG	ACATTCAGCACAGGACTCTC
			Il6	ACAGCCACTCACCTCTTCAG	CCATCTTTTTCAGCCATCTTT
			F4/80	GCTCAGCCAGATGCAGTTAACGC	TGGGGTCAGCACAGACCTCTCT
			Mcp1	ATGCAGGTCCCTGTCATGCTTCTG	GGTGATCCTCTTGTAGCTCTCCAG
			Adiponectin	GCCCAGTCATGAAGGGATTA	GACCAAGAACACCTGCGTCT
			Cytob	TTCTGAGGTGCCACAGTTATT	GAAGGAAAGGTATTAGGGCTAAA
			Cox1	CCCAATCTCTACCAGCATC	GGCTCATAGTATAGCTGGAG
			MyHC I	GCCTGGGCTTACCTCTCTATCAC	CTTCTCAGACTTCCGCAGGAA
			MyHC IIA	CAGCTGCACCTTCTCGTTTG	CCCGAAAACGGCCATCT
			Rps18	TGAGAAGTTCCAGCACATTTTG	ATCGATGTCTGCTTTCCTCAA
