# Supplementary material for: Adipose-targeted triiodothyronine therapy counteracts obesity-related metabolic complications and atherosclerosis with negligible side effects
Source: Nat Commun. 2022 Dec 20;13:7838. doi: 10.1038/s41467-022-35470-4 (PMC9767940; doi:10.1038/s41467-022-35470-4)
Supplement: Supplementary file 5 — Source Data [file 41467_2022_35470_MOESM5_ESM.xlsx]

## Sheet: Figure 1b
Figure 1b
	Relative fluorescence intensity
	(a.u/g tissue)
		FCy5					LCy5					2%PLCy5					5%PLCy5					10%PLCy5
	iWAT	0.125425	0.148739	0.192573	0.169218	0.15154	0.748691	0.534279	0.675585	0.795181	0.542714	2.27347	1.51852	2.2616	1.87402	1.9386	2.97184	2.06751	2.74804	2.88679	2.44295	1.92661	2.97377	2.74275	2.74242	2.44118
	eWAT	0.189922	0.188194	0.0993789	0.144294	0.15636	0.49366	0.452998	0.617003	0.328636	0.484462	1.49794	1.48416	2.0404	1.85167	1.36694	2.44106	2.84726	2.78233	2.58683	2.72816	3.13841	2.62539	2.70096	2.7284	2.87702
	iBAT	0.208604	0.143746	0.145646	0.158083	0.14965	0.632735	0.436275	0.584819	0.516667	0.51285	1.05285	1.32836	0.935644	0.920904	1.06414	2.18741	2.23598	1.87884	2.18421	1.68116	1.90588	1.70312	2.34685	1.7561	1.79825
	Liver	3.01072	2.76933	2.9701	2.65478	3.3188	5.05248	4.8385	5.75466	4.69337	5.92249	4.49673	4.23034	3.64527	3.99248	4.14303	1.59033	1.58293	1.28947	1.37222	1.69963	1.5235	1.43533	1.6618	1.42597	1.60338
	Spleen	2.13619	2.26835	1.67659	1.86011	2.03036	4.48246	3.69729	4.20482	3.81847	4.5917	2.8318	3.14982	3.37232	3.24872	3.00478	0.874725	0.878788	1.25743	1.04966	0.833333	1.16216	0.670683	1.28241	1.09204	1.00259
	Heart	2.2391	2.10889	1.61504	2.03688	1.95455	3.03363	2.93848	3.61621	3.47881	3.14168	2.0756	2.3792	1.66143	1.90212	2.01202	0.514286	0.689167	0.642005	0.64243	0.582718	0.390939	0.537263	0.488353	0.469401	0.457431
	Lung	0.380375	0.459584	0.706758	0.490791	0.535513	2.5843	2.24536	2.69531	2.47643	2.70091	0.865108	1.29323	0.979239	1.04425	1.03166	0.343517	0.326402	0.397913	0.33905	0.339786	0.486334	0.518868	0.1936	0.445326	0.421053
	Kidney	0.495338	0.602902	0.390585	0.4375	0.518797	2.94362	2.56733	2.4146	2.6693	2.59426	0.987119	1.33534	0.854111	1.08266	1.01414	0.358722	0.314547	0.360515	0.35982	0.306834	0.368691	0.456845	0.19864	0.399459	0.360515
	Brain	1.55964	1.41913	1.17073	1.41151	1.41304	2.07527	2.48859	2.02014	2.11582	2.23434	1.33526	0.835669	1.02815	1.12777	1.01995	0.159938	0.137162	0.191489	0.16678	0.184284	0.15121	0.166265	0.185907	0.221687	0.170959
	Soleus	0.485915	0.761798	0.427984	0.572354	0.56351	2.02663	1.16588	1.52405	1.59946	1.57568	0.404511	0.704762	0.442971	0.491503	0.571633	0.156879	0.14135	0.192835	0.18271	0.19106	0.218801	0.168609	0.169533	0.165818	0.232519

## Sheet: Figure 1d
	Figure 1d
		T3 concentration (fold change vs basal)
			FT3					LT3					PLT3
		iWAT	0.780749	1.5503	0.828959	1.08438	1.37522	2.26268	2.40239	1.90217	4.80992	2.50375	14.2012	13.8248	11.0371	9.20218	10.8114
		eWAT	0.998459	0.55069	1.24036	1.78064	1.43337	1.80285	2.17577	1.90234	3.80089	2.60423	7.25673	11.5514	13.5994	11.6232	10.5041
		iBAT	0.62309	0.540302	0.570121	1.68327	2.8983	1.53699	1.40053	3.00812	4.20396	1.80204	7.00313	5.8028	7.94379	8.91819	6.60948
		Liver	3.00079	3.41796	5.10321	2.75706	3.15987	19.7097	18.1463	19.5071	16.8803	15.4135	2.30346	1.38276	1.25221	2.05179	1.58478
		Spleen	5.18874	4.60276	3.29348	2.80327	3.50408	13.8446	12.5116	11.7111	14.1045	15.5107	1.45319	0.901668	1.08593	2.30368	1.50204
		Heart	6.8002	6.71642	3.80522	5.03979	4.4522	10.516	9.0251	7.80982	8.43026	11.3047	1.44094	1.20139	2.10307	0.801334	0.70063
		Lung	3.90323	3.76074	2.60347	3.20098	4.80897	6.55613	5.70858	7.32996	6.01119	8.21209	1.01901	0.800191	1.60209	1.00854	0.977759
		Kidney	3.503	1.80098	3.70397	2.40013	1.50157	3.2519	5.37257	5.39482	4.66837	6.85589	1.90037	1.06121	1.36826	0.801247	1.49229
		Brain	2.30324	3.09495	4.09062	2.63429	2.93915	6.51153	8.57085	4.87596	6.24794	3.54712	1.60108	1.35436	1.11759	0.870382	0.801342
		Soleus	4.26729	5.61685	2.82287	2.10076	1.90242	3.80104	4.20601	6.70905	7.40852	5.93909	0.800454	1.05361	1.3811	1.11635	1.60262

## Sheet: Figure 2a
			Figure 2a
			Experiment 1
					Body weight (g)
				Time/day	Saline							FT3							LT3								PLT3
				0	42.35	42.32	41.66	41.02	40.35	41.37	43.25	42.35	41.08	40.89	39.57	44.08	42.35	44.22	41.35	40.56	44.07	40.22	40.88	40.89	43.32	43.55	41.56	42.01	41.54	41.36	40.98	42.55	43.25	40.74
				4	43.25	43.42	43.1	41.35	42.35	43.56	45.06	43.78	42.41	42.87	41.33	45.84	43.98	45.66	42.45	41.85	45.21	41.55	42.08	42.35	44.58	44.6	42.1	43.93	44.68	43.12	43.55	44.28	44.47	40.45
				8	45	43.56	45.21	42.68	43.68	45.85	46.58	45.2	44.02	44.63	42.72	47.68	45.77	47.43	43.58	42.9	46.02	42.35	43.18	43.21	45.66	45.57	42.35	44	44.98	44.33	43.87	44.75	44.85	41.1
				12	46.85	44.25	46.53	43.11	44.23	46.23	46.89	45.62	44.42	45.48	43.52	48.41	46.42	48.05	44.09	43.62	46.52	43.18	43.78	43.71	46.08	46.33	42.53	44.27	45.1	44.82	44.04	45.02	44.97	41.5
				16	47.21	45.2	47	45.68	44.5	46.3	47.02	45.77	44.5	45.83	43.9	48.5	46.87	48.69	44.92	43.92	46.01	43.25	44.67	44.11	46.59	46.91	42.88	44.87	45.58	45.35	44.58	45.48	46.2	42.1
				20	49.38	47.25	48.2	48.1	45.58	46.6	49.4	46.25	44.97	45.85	44.62	48.97	47.33	48.72	46.99	44.39	46.22	43.37	45.23	45.55	48.12	47.12	42.29	44.63	45.32	44.97	44.3	45.07	45.3	41.68
				24	49.52	49.63	48.67	49	46.88	47.22	49.57	46.52	45.22	47.85	45.02	50.11	47.85	50.51	47.93	44.5	46.53	43.91	46.01	46.82	50.31	47.23	42.41	44.53	45.37	45.11	44.28	45.27	45.2	41.81
				28	51.32	51.6	51.46	50.13	48.3	47.82	50.37	47.13	45.31	49.38	45.72	51.74	48.32	52.48	48.21	44.58	46.87	44.28	46.17	47.13	50.68	47.27	43.57	43.78	42.08	46.21	44.33	44.82	47.11	42.97
				32	51.95	51.85	52.66	51.35	48.58	48.12	51.54	47.28	46.33	49.65	45.88	52.37	49.07	53.84	47.21	45.13	49.8	46.12	47.1	48.4	49.53	47.95	42.34	43.85	42.38	45.22	43.64	45.3	46.18	42.3
			Experiment 2
				Time/day	Saline				FT3				LT3				PLT3
				0	40.22	43.09	41.58	42.24	40.39	41.73	42.28	43.22	41.42	43.17	40.91	42.78	42.55	40.41	42.3	40.99
				4	41.86	45.38	42.99	43.01	41.77	43.24	43.28	45.56	42.35	44.37	42.22	43.62	43.63	41.82	44.44	42.27
				8	43.34	46.8	43.91	44.33	42.63	45.32	45.47	47.48	42.93	45.58	43.11	44.98	44.17	42.73	44.21	42.13
				12	44.95	47.49	44.99	46	43.22	45.87	45.98	47.99	43.78	46.14	43.53	45.14	44.96	43.37	44.93	43.05
				16	46.11	48.5	46.21	47.65	44.61	47.21	47.06	49.04	44.6	46.88	44.85	46.2	45.5	43.85	45.42	44.54
				20	46.78	49.88	46.93	48.86	45.47	47.95	47.69	49.96	45.12	47.13	45.66	46.71	45.6	43.07	45.44	44.21
				24	47.91	51.03	47.78	49.79	47.02	49.11	49.25	51.12	46.17	47.91	46.38	47.32	44.98	43.81	45.02	43.92
				28	48.42	52.83	48.87	50.95	47.87	50.17	49.98	52.36	46.66	48.18	47.22	47.89	44.59	43.22	44.2	43.61
				32	49.84	54.09	50.14	51.28	48.27	50.79	50.43	53.14	47.65	48.62	47.92	47.95	44.13	43.02	43.88	42.85
			Experiment 3
				Time/day	Saline				FT3				LT3				PLT3
				0	41.74	40.13	41.51	42.67	40.81	41	40.74	43.66	41.08	41.86	41.47	41.69	40.81	41.47	41.18	41.43
				4	42.61	40.59	42.84	43.11	41.4	42.91	42.02	45.18	42.73	43.23	41.8	42.45	41.74	42.59	42.29	42.22
				8	44.17	42.11	43.13	44.81	43.37	44.05	43.85	46.59	43.9	44.03	43.17	43.34	42.5	43.05	43.14	43.09
				12	44.82	43.55	43.95	45.95	44.09	44.61	44.78	47.09	44.31	44.42	43.78	43.61	43.13	44.17	43.7	43.96
				16	45.58	44.44	45.28	46.56	44.85	45.03	45.35	47.97	45.02	45.19	44.43	44.66	44.16	45.91	44.57	45.59
				20	46.29	45.02	46.04	47.16	45.6	45.91	46.01	48.31	45.95	46.13	46.4	45.13	44.6	45.52	44.79	45.02
				24	47.62	46.16	47.2	48.85	46.33	46.5	46.91	48.94	46.56	47.04	47.37	45.89	43.99	45.47	44.48	44.89
				28	49.14	47.68	48.73	49.93	46.89	47.34	47.72	49.56	47.43	47.8	47.99	46.38	43.72	45	43.67	44.58
				32	49.28	48.6	50.25	51.07	47.8	47.88	48.77	50.14	48.01	48.23	48.19	47.12	43.2	44.76	42.55	44.26

## Sheet: Figure 2b
				Figure 2b
					Body weight gain (g) Experiment 1					Body weight gain (g) Experiment 2
					Saline	FT3	LT3	PLT3		Saline	FT3	LT3	PLT3
					9.6	4.93	5.86	0.78		9.62	7.88	6.23	1.58
					9.53	5.25	4.57	1.84		11	9.06	5.45	2.61
					11	8.76	5.73	0.84		8.56	8.15	7.01	1.58
					10.33	6.31	5.9	3.86		9.04	9.92	5.17	1.86
					8.23	8.29	6.22	2.66
					6.75	6.72	7.51	2.75		Body weight gain (g) Experiment 3
					8.29	9.62	6.21	2.93		Saline	FT3	LT3	PLT3
							4.4	1.56		7.54	6.99	6.93	2.39
										8.47	6.88	6.37	3.29
										8.74	8.03	6.72	1.37
										8.4	6.48	5.43	2.83

## Sheet: Figure 2c
			Figure 2c
			Fat mass (g) Experiment 1					Fat mass (g) Experiment 2
			Saline	FT3	LT3	PLT3		Saline	FT3	LT3	PLT3
			21.3	19.9	16.7	11.8		21.1	19.4	16.3	11.2
			21.4	18.4	19.6	11.1		21.3	17.8	19.2	11.5
			19.9	21.4	18	15.8		20	20.8	17.5	14.3
			19.4	19.1	14.8	13.4		19.5	18.5	15.5	12.8
			Lean mass (g) Experiment 1					Lean mass (g) Experiment 2
			Saline	FT3	LT3	PLT3		Saline	FT3	LT3	PLT3
			19.8	18.4	18.7	21.8		20.4	19.5	19.3	22.5
			19.9	17.7	18.8	19.3		20.1	19.2	17.4	19.7
			21.5	19.4	14.7	20.2		22.3	20.1	17.7	21
			20.7	17.5	18.2	19.9		21	19	19.1	20.9
			Body fluid (g) Experiment 1					Body fluid (g) Experiment 2
			Saline	FT3	LT3	PLT3		Saline	FT3	LT3	PLT3
			7	6.7	6.7	6.9		6.7	7.4	6.3	4.9
			5.1	6.9	7.9	5.4		7.5	7.6	5.7	5.2
			6.1	7.5	7.1	5		6.3	5.6	7.6	6.5
			7.6	4.9	5.5	6.6		5.2	5.8	7.5	7.1

## Sheet: Figure 2e
Figure 2e
		Weight (g) Experiment 1
	Saline							FT3							LT3								PLT3
iWAT	1.32	1.37	1.19	1.17	1.34	0.73	0.9	0.95	1.02	1.53	1.22	0.87	0.74	1.11	1.22	0.65	0.77	0.74	0.72	0.76	0.68	0.86	0.54	0.51	0.97	0.41	0.42	0.4	0.54	0.34
eWAT	1.35	1.19	1.19	1.79	1.38	1.35	1.8	1.77	0.98	1.62	1.34	0.82	1.37	1.69	1.13	1	1.14	1.23	1.3	1.09	1.02	1.15	0.73	1.18	0.92	0.69	1.07	0.68	0.84	0.77
								2
	Experiment 2
	Saline				FT3				LT3				PLT3
iWAT	1.22	1.45	1.03	1.25	0.91	1.1	1.19	1.15	1.03	0.84	0.76	0.8	0.46	0.57	0.88	0.39
eWAT	1.25	1.3	1.05	1.84	1.03	1.34	1.55	1.51	1.08	1.06	1.25	1.17	0.66	1.27	0.86	0.74
	Experiment 3
	Saline				FT3				LT3				PLT3
iWAT	1.23	1.2	0.92	0.7	1.11	0.93	1.23	1.04	0.88	0.7	0.73	0.67	0.51	0.67	0.63	0.43
eWAT	1.86	1.28	1.56	1.68	1.24	1.35	1.5	1.18	1.44	1.13	1.08	1.23	1.25	0.57	0.93	0.69

## Sheet: Figure 2g
			Lipid droplet diameter (mm)
Figure 2g			Saline							FT3							LT3							PLT3
		iWAT	75.73	69.05	71.93	70.66	65.37	69.54	62.08	65.46	58.25	70.61	62.54	65.16	66.25	59.28	47.84	50.45	49.18	46.57	52.25	49.84	54.5	29.55	34.16	31.04	34.74	34.1	30.73	36.33
		eWAT	60.32	64.1	69.25	68.52	70.11	62.9	72.23	61.93	58.65	60.63	60.48	52.39	57.92	58.11	51.48	54.38	54.13	53.21	52.82	48.65	53.76	40.45	34.25	40.62	39.51	39.55	39.34	31.82
		iBAT	20.77	19.93	19.04	21.34	18.45	18.95	20.35	26.6	24.58	21.34	25.16	23.84	24.25	20.38	35.48	29.08	36.26	32.56	32.58	29.55	31.25	20.57	18.44	16.84	22.34	17.59	22.05	19.64

## Sheet: Figure 2h
			Lipid droplet area (mm2)
Figure 2h			Saline							FT3							LT3							PLT3
		iWAT	4502	3742.8	4061.53	3919.38	3354.49	3796.11	3025.33	3363.73	2663.55	3913.83	3070.33	3332.97	3445.41	2758.58	1796.6	1997.98	1898.66	1702.48	2143.1	1949.96	2331.65	685.464	916.021	756.333	947.391	912.806	741.301	1036.1
		eWAT	2856.22	3225.42	3764.52	3685.57	3858.6	3105.78	4095.48	3010.73	2700.26	2883.75	2871.4	2154.6	2633.46	2650.77	2080.4	2321.39	2300.09	2222.57	2190.11	1857.96	2268.76	1284.42	920.854	1295.24	1225.42	1227.9	1214.89	794.822
		iBAT	360.82	343.95	316.35	392.6	289.34	314.77	355.07	614.73	517.77	398.73	555.84	478.94	505.32	354.19	1101.65	735.95	1148.06	920.59	933.08	744.96	835.98	364.58	295.61	243.52	433.59	267.63	416.88	332.54

## Sheet: Figure 3a
		Figure 3a
		VO2 (ml/(hour·mouse))
		Saline	FT3	LT3	PLT3
		152.681	162.394	186.44	196.973
		140.593	155.699	198.05	194.293
		142.609	149.856	187.669	188.769
		139.573	146.181	161.093	195.507
		143.074	152.116	166.632	197.329
		142.335	151.109	173.328	198.933
		132.353	150.016	168.549	200.368
		125.506	152.111	155.734	194.433
		123.485	147.325	149.912	176.497
		124.55	134.135	159.06	178.097
		118.175	136.636	153.984	168.489
		132.224	144.468	167.338	178.68
		145.189	151.788	164.424	192.627
		147.451	160.059	167.403	205.512
		141.86	153.799	167.67	187.349
		141.075	141.618	174.948	180.315
		149.171	154.663	172.693	189.226
		141.5	151.027	173.931	185.087
		143.25	149.554	165.202	190.207
		141.218	155.249	161.413	195.675
		137.762	155.522	161.908	188.513
		148.371	151.77	152.354	183.381
		148.478	146.353	157.593	180.455
		158.29	149.118	170.329	173.292
		155.716	148.608	174.791	184.079
		137.828	156.069	167.682	177.131
		147.635	156.37	169.106	174.48
		138.969	156.232	163.534	189.347
		141.907	158.546	177.465	195.265
		141.615	143.626	186.409	198.071
		139.524	158.873	187.789	182.971
		138.623	155.542	191.218	197.03
		141.5	151.441	170.273	202.319
		141.649	158.485	183.085	194.515
		152.847	163.365	167.803	191.986
		153.506	160.423	170.095	182.403
		141.366	156.073	168.405	181.926
		142.467	155.807	164.296	191.816
		148.091	150.913	169.192	187.82
		143.808	147.251	173.119	182.962
		141.551	132.445	161.705	181.127
		135.659	129.787	158.234	167.42
		147.298	133.698	176.274	181.852
		146.335	140.91	176.276	181.261
		144.578	140.711	170.551	175.399
		148.024	147.548	172.671	185.252
		145.006	156.655	158.469	195.729
		145.056	161.097	157.195	192.533
		140.924	157.78	162.11	192.269
		137.887	160.83	169.07	194.981
		146.762	150.608	180.728	189.683
		151.554	146.766	174.216	190.685
		151.608	150.326	188.379	185.909
		153.707	158.23	187.85	181.649
		149.664	155.351	167.431	175.799
		143.792	157.042	173.873	175.155
		139.933	150.421	172.373	172.657
		137.791	151.716	166.641	174.401
		153.83	155.51	164.942	185.199
		145.604	175.13	166.568	182.9
		153.797	169.73	183.217	189.16
		156.43	176.797	180.391	181.476
		154.25	181.419	184.838	180.703
		158.677	182.172	180.757	197.724
		169.39	182.81	192.764	209.87
		168.267	193.763	194.946	199.373
		156.727	190.362	184.44	209.238
		168.579	178.06	197.229	214.468
		176.208	179.045	205.432	227.588
		186.085	183.906	200.424	220.458
		178.689	170.358	207.054	222.843
		166.187	167.61	188.535	222.116
		176.042	179.997	179.434	215.546
		162.964	171.808	195.219	216.693
		159.792	185.369	187.807	219.548
		164.757	182.885	194.465	219.755
		172.388	185.674	192.835	219.482
		164.091	175.234	203.427	211.029
		187.389	190.403	203.011	230.6
		185.8	182.924	213.601	226.915
		182.696	196.907	218.387	221.911
		189.902	177.286	201.132	214.013
		177.069	176.063	194.508	215.064
		179.412	180.691	200.688	217.336
		186.252	176.459	209.861	222.297
		189.244	176.566	195.711	209.279
		183.715	181.145	218.114	206.897
		176.848	182.894	214.406	212.194
		162.389	176.565	191.097	201.328
		165.621	162.445	192.722	215.538
		174.417	168.832	192.433	225.62
		168.782	171.641	202.116	219.574
		177.554	154.089	196.542	219.159
		173.659	174.072	179.816	210.336
		157.75	164.911	203.065	207.51
		171.325	165.503	195.03	207.453
		161.287	158.335	198.476	197.439
		163.735	160.825	199.175	209.573
		171.33	168.909	197.725	219.837
		173.848	165.61	174.604	230.403
		155.018	163.937	172.607	205.34
		153.867	162.686	175.184	216.2
		157.904	167.986	171.827	202.956
		152.774	159.948	172.557	206.813
		147.726	166.067	166.405	204.238
		144.853	159.588	169.052	211.321
		154.858	159.611	184.317	210.794
		156.936	164.457	174.34	189.102
		152.824	163.663	186.692	201.281
		159.505	160.455	174.19	193.022
		157.652	156.711	170.78	207.371
		179.638	176.803	172.617	207.849
		167.612	164.795	175.539	206.394
		161.433	163.817	191.591	214.39
		151.083	168.178	165.61	206.311
		144.536	175.813	168.952	215.418
		150.088	156.246	171.962	200.224
		139.282	150.879	188.735	208.54
		169.243	141.415	182.675	207.671
		165.258	145.347	184.493	207.232
		175.639	144.432	193.561	206.51
		170.387	172.738	192.872	203.293
		160.353	158.73	198.612	209.095
		160.141	162.267	177.783	210.25
		163.333	162.808	184.031	217.358
		165.892	175.763	191.937	223.229
		169.453	179.597	180.179	211.054
		182.084	158.894	197.644	204.17
		183.088	160.872	174.252	200.752
		178.663	161.62	187.932	196.146
		154.499	156.034	189.305	195.304
		151.663	162.376	198.554	211.242
		153.315	154.769	180.852	198.595
		148.477	172.881	189.61	188.314
		152.753	139.212	174.885	193.776
		158.396	137.151	191.223	192.036
		140.488	144.906	176.925	180.113
		135.339	147.383	165.978	195.321
		144.779	153.498	182.244	195.988
		149.213	137.817	186.819	189.594
		139.798	151.169	180.489	184.228
		141.476	142.538	177.79	194.453
		131.117	155.249	172.38	183.513
		125.074	148.362	160.405	172.734
		125.948	148.782	157.863	179.07
		117.402	132.341	160.023	184.112
		123.146	115.025	146.714	178.614
		138.44	139.307	158.552	165.131
		136.788	135.18	146.944	159.342
		145.472	133.915	152.637	163.488
		128.677	128.489	151.324	173.26
		131.699	128.994	145.656	174.247
		130.759	140.325	142.876	166.831
		128.262	140.16	146.453	160.66
		157.49	127.816	144.935	177.964
		132.398	123.617	161.188	189.617
		145.807	129.219	164.316	190.152
		142.588	144.385	156.438	198.006
		131.407	155.252	165.876	182.574
		134.89	158.15	159.142	189.771
		112.728	154.275	168.238	166.486
		128.357	150.911	153.006	157.047
		139.431	141.002	156.341	157.325
		126.283	148.523	163.826	156.25
		139.381	149.059	163.807	156.321
		150.179	154.168	161.019	157.983
		142.517	164.073	159.528	163.474
		150.628	142.696	170.964	159.703
		162.408	157.098	175.058	165.234
		144.837	160.498	166.999	175.185
		147.907	148.142	158.488	168.296
		152.398	154.821	167.09	164.738
		132.518	149.619	166.453	167.179
		114.875	150.547	152.923	160.829
		117.593	132.372	154.03	162.969
		125.03	132.194	162.957	156.995
		125.056	126.948	152.805	179.814
		124.227	129.987	164.052	157.865
		130.279	136.597	171.026	168.637
		125.052	137.255	169.985	182.592
		129.983	139.344	162.863	178.275
		131.914	148.995	172.931	195.567
		111.809	146.666	182.028	202.982
		123.878	128.811	174.88	211.047
		130.968	135.811	167.372	212.165
		139.208	145.177	170.952	201.815
		148.546	160.097	176.451	196.762
		151.371	148.36	169.755	185.314
		138.632	143.811	175.373	184.058
		124.093	141.647	163.596	177.897
		135.214	134.724	165.662	186.27
		129.442	128.353	169.51	187.284
		143.574	127.406	160.653	195.578
		141.417	158.883	169.514	193.265
		158.098	162.624	181.786	193.515
		167.615	165.769	194.044	191.464
		169.439	172.835	196.005	191.292
		168.04	162.732	189.116	209.763
		155.702	161.958	191.361	209.296
		147.778	180.155	188.242	209.458
		152.137	173.711	197.059	214.622
		163.469	184.349	198.124	221.927
		160.42	166.231	194.88	236.554
		156.921	171.02	210.595	214.239
		175.224	173.467	203.744	211.432
		188.537	178.459	207.859	215.121
		163.462	179.093	201.965	208.183
		153.253	172.653	197.768	224.782
		170.508	188.821	195.746	224.103
		171.119	188.971	197.428	232.363
		163.721	194.38	201.074	230.977
		168.815	163.302	203.214	220.934
		183.377	165.481	214.062	227.945
		176.319	165.911	208.295	227.364
		180.389	165.309	203.527	232.43
		166.413	181.708	202.627	230.848
		178.148	190.153	207.27	233.073
		187.33	185.772	206.425	237.598
		192.208	200.265	211.002	222.983
		182.906	199.751	216.648	225.309
		182.679	189.813	225.303	234.389
		174.153	178.545	216.02	236.992
		189.582	183.128	219.221	233.341
		189.272	182.76	217.729	233.077
		189.49	192.071	206.324	216.014
		187.491	175.82	215.213	226.384
		202.085	179.922	217.139	230.962
		197.937	172.383	221.77	231.647
		193.265	190.947	222.245	237.372
		176.514	199.87	224.615	241.404
		174.21	186.994	200.646	239.133
		185.126	201.502	205.087	232.215
		173.007	202.651	206.286	230.546
		184.101	199.502	212.562	220.908
		184.452	205.341	226.832	221.131
		194.36	199.205	207.923	204.088
		185.698	195.885	201.656	210.53
		159.148	164.769	192.814	220.431
		162.867	176.576	203.444	203.3
		177.12	183.381	213.289	213.1
		171.677	185.332	205.21	211.384
		179.361	191.978	205.86	221.965
		181.783	184.382	210.086	224.941
		147.841	190.837	201.33	204.476
		145.438	185.575	191.825	211.71
		147.295	181.797	190.186	211.439
		153.573	168.98	189.215	217.666
		150.586	171.245	204.181	217.538
		153.776	171.073	209.848	209.772
		147.219	171.429	207.512	203.257
		157.519	185.181	205.181	213.094
		175.45	185.16	205.34	224.6
		189.485	188.612	216.951	232.991
		167.888	175.555	210.209	230.275
		162.115	170.843	212.122	219.518
		164.476	173.56	215.441	212.977
		170.108	160.665	199.596	209.019
		180.024	160.075	196.945	201.383
		182.084	157.158	188.491	205.311
		180.757	184.054	183.471	201.126
		176.56	185.276	204.435	203.209
		174.951	188.856	190.493	206.787
		187.902	190.871	177.897	204.283
		166.736	182.938	174.404	206.349
		164.199	182.927	179.811	191.65
		155.51	154.051	178.871	205.384
		153.822	157.465	188.137	195.06
		140.339	163.545	178.706	192.475
		147.579	149.462	176.355	182.473
		132.434	152.972	183.049	193.411
		139.847	163.814	179.517	196.629
		137.942	167.37	182.059	204.76
		137.525	165.27	187.112	207.305
		143.265	161.178	180.549	201.589
		127.653	155.624	176.611	190.786
		122.858	136.85	166.671	186.939
		111.31	143.308	161.52	168.517
		109.567	148.788	156.744	170.207
		119.248	162.504	163.037	173.477
		130.405	152.155	170.419	171.645
		132.126	147.487	167.664	180.401
		116.199	148.499	168.945	175.96
		116.421	148.862	168.704	165.57
		123.846	144.252	173.575	166.429
		125.373	135.234	160.98	175.411
		130.635	159.585	158.473	189.089
		131.193	154.319	158.99	179.72
		128.498	140.627	166.929	181.628
		129.261	135.495	170.338	181.116
		135.17	123.81	181.456	188.658
		154.243	121.227	173.065	179.738
		145.965	153.735	173.481	179.079
		136.191	152.318	179.259	175.876
		135.199	154.707	183.512	192.511
		130.319	147.662	176.395	200.214
		137.01	159.363	179.28	189.265
		126.576	155.624	170.805	178.643
		141.967	145.595	177.05	189.797
		132.605	153.9	175.395	186.705
		131.724	157.059	162.171	187.743
		151.661	144.658	161.822	192.999
		149.137	165.159	168.824	178.843
		141.032	156.259	156.81	171.51
		139.311	138.753	162.739	173.72
		138	130.116	172.891	183.588
		125.103	125.722	160.931	179.21
		123.966	128.842	168.818	176.35
		119.089	136.722	176.62	174.178
		140.212	120.198	155.694	174.596
		126.8	112.523	154.893	179.828
		129.689	106.645	162.032	164.598
		121.23	102.926	168.629	173.292
		132.507	147.769	170.364	185.189
		141.165	147.119	157.783	174.839
		137.772	144.882	153.775	168.137
		116.536	146	171.367	177.404
		125.582	137.624	172.106	182.401
		127.021	143.947	182.392	181.088
		125.699	149.325	179.625	181.216
		144.069	150.728	178.984	188.782
		150.455	152.156	170.324	178.059
		140.288	156.506	168.025	179.484
		137.022	168.576	163.671	190.378
		137.694	151.276	175.512	185.014
		142.546	143.997	170.479	190.459
		147.045	143.594	182.61	195.767
		137.702	138.858	185.331	198.979
		149.68	161.517	190.228	197.043
		139.421	170.999	193.687	195.998
		140.29	160.432	189.37	202.53
		156.191	160.07	194.71	215.9
		139.559	158.333	203.976	217.025
		157.835	162.473	197.559	205.782
		169.13	164.911	190.208	199.95
		155.201	169.192	186.893	211.955
		179.544	177.83	195.592	217.301
		176.519	181.343	207.386	232.764
		174.965	181.81	209.575	241.006
		158.619	194.158	214.17	246.631
		165.356	179.458	218.135	246.772
		177.861	181.793	207.39	241.131
		164.551	184.841	205.87	240.659
		191.568	181.932	209.521	231.554
		187.828	178.873	216.109	232.657
		179.811	188.896	218.039	234.184
		185.738	198.997	227.045	224.677
		185.106	203.846	208.347	230.521
		175.772	193.959	209.313	217.74
		165.906	184.761	213.389	221.444
		167.97	178.537	212.671	228.442
		172.172	189.504	217.645	231.247
		174.54	198.196	212.402	218.53
		185.648	201.185	219.703	220.141
		184.853	194.204	222.299	226.084
		186.958	179.118	202.423	216.544
		175.791	188.267	210.219	226.034
		177.386	188.322	214.346	217.372
		183.404	189.483	210.963	213.319
		156.93	182.986	213.997	214.662
		158.98	180.164	199.889	224.87
		167.602	187.129	202.646	216.761
		161.382	185.991	214.855	215.581
		159.018	178.514	210.944	211.193
		162.743	178.787	217.917	216.107
		156.775	180.377	228.632	223.994
		176.232	183.051	225.137	222.36
		181.462	190.143	212.457	212.673
		181.556	190.558	217.451	207.434
		174.645	182.6	206.21	206.817
		156.489	178.75	192.266	204.451
		163.09	180.943	188.008	212.327
		153.91	173.571	195.179	200.045
		171.724	169.154	190.289	191.055
		147.219	162.343	194.999	195.694
		155.305	161.258	189.227	191.303
		146.963	159.509	199.163	195.888
		150.189	161.34	194.857	218.648
		156.08	164.79	189.66	213.981
		147.187	151.713	185.609	211.644
		145.749	147.726	167.198	215.874
		152.418	150.66	163.082	216.073
		149.093	148.589	165.49	206.305
		136.726	162.096	160.531	204.841
		131.964	156.607	174.095	204.458
		154.786	154.084	185.904	189.603
		147.828	149.789	160.479	207.972
		133.003	155.088	166.706	216.043
		137.209	158.195	176.808	200.97
		143.816	160.92	169.795	215.588
		148.415	156.472	159.931	204.07
		150.215	165.429	187.745	206.975
		144.951	163.262	162.979	208.003
		146.885	158.657	187.035	199.605
		141.844	169.142	184.505	197.235
		148.104	170.867	181.718	185.099
		150.329	166.124	178.662	187.045
		151.652	170.699	183.237	185.389

## Sheet: Figure 3b
			Figure 3b
				Body weight (g)	VO2 (ml/(hour·mouse))
			Saline	51.95	171.565
				51.85	175.094
				52.66	189.041
				51.35	151.827
				48.58	140.425
				48.12	122.118
				51.54	154.583
			FT3	47.28	144.898
				46.33	128.961
				49.07	174.304
				45.88	121.192
				52.37	196.566
				49.65	168.527
				53.84	201.151
			LT3	47.21	175.91
				45.13	148.774
				48.4	226.265
				46.12	155.437
				47.1	162.019
				49.8	199.312
				49.53	211.15
				47.95	191.56
			PLT3	42.34	168.061
				43.85	211.911
				42.38	170.871
				45.3	217.025
				43.64	194.036
				45.22	229.095
				46.18	246.148
				42.3	164.949

[truncated: 101 more sheets: Figure 3c, Figure 3d, Figure 3e, Figure 3f, Figure 3h, Figure 3j, Figure 3k-l, Figure 3m, Figure 3n, Figure 3o, Figure 4a, Figure 4b, Figure 4c, Figure 4d,e, Figure 5a, Figure 5b, Figure 5c, Figure 5d, Figure 5e, Figure 5g …]
